# Supplementary material for: Application of the transgender male voice questionnaire in a Brazilian population sample
Source: Front Public Health. 2024 Dec 16;12:1480423. doi: 10.3389/fpubh.2024.1480423 (PMC11683065; doi:10.3389/fpubh.2024.1480423)
Supplement: Supplementary file 1 [file Table_1.XLSX]

## Sheet: Plan1
	Nome:_______________________________________________Prontuário: _______________________						Data:___/___/___
	Tempo de hormonoterapia: _________________________________________________						Idade:____________
Com base na sua experiência em viver como homem, assinale, por favor, a resposta que mais se adeque a você.
	Escala de classificação
	1 = nunca ou raramente
	2 = algumas vezes
	3 = frequentemente
	4 = usualmente ou sempre
								1	2	3	4
1.	As pessoas têm dificuldade em me ouvir em uma sala barulhenta.
2.	Eu me sinto ansioso quando sei que tenho que usar minha voz.
3.	Minha voz faz com que eu me sinta menos masculino do que eu gostaria.
4.	O tom da minha voz falada é muito agudo.
5.	É difícil saber como sairá o tom da minha voz.
6.	Minha voz atrapalha a minha vida como homem.
7.	Eu evito usar o telefone por causa da minha voz.
8.	Eu fico tenso quando falo com os outros por causa da minha voz.
9.	Fico rouco quando tento falar com a minha voz masculina.
10.	Minha voz dificulta que eu seja reconhecido como homem.
11.	A variação de tons da minha voz masculina é pequena.
12.	Eu me sinto desconfortável ao falar com amigos, vizinhos ou parentes por causa da minha voz.
13.	Eu evito falar em público por causa da minha voz.
14.	Minha voz parece artificial.
15.	Tenho que me concentrar para fazer minha voz soar como quero que soe.
16.	Eu me sinto frustrado quando tento mudar a minha voz.
17.	As dificuldades com a minha voz restringem a minha vida social.
18.	Quando eu não estou prestando atenção meu tom de voz fica agudo.
19.	Quando eu rio pareço uma mulher.
20.	Minha voz não combina com minha aparência física.
21.	Eu faço muito esforço para produzir minha voz.
22.	Minha voz fica cansada rapidamente.
23.	Minha voz restringe o tipo de trabalho que faço.
24.	Eu sinto que a minha voz não reflete o meu "verdadeiro eu".
25.	Eu sou menos extrovertido por causa da minha voz.
26.	Eu tenho consciência sobre como os estranhos percebem minha voz.
27.	Minha voz ‘falha’ no meio da fala.
28.	Fico aborrecido quando sou percebido como uma mulher por causa da minha voz.
29.	Minha voz falada possui uma variação de tons pequena.
30.	Eu me sinto discriminado por causa da minha voz.
31.	Após a hormonioterapia a minha voz ficou totalmente masculina:					Sim Não
Por favor, forneça uma avaliação global da sua voz:
32.	Atualmente minha voz é:			Muito feminina Um pouco feminina Neutra Um pouco masculina Muito masculina
33.	Minha voz ideal poderia soar:			Muito feminina Um pouco feminina Neutra Um pouco masculina Muito masculina
